# Supplementary material for: Anaerobutyricum hallii promotes the functional depletion of a food carcinogen in diverse healthy fecal microbiota
Source: Front Microbiomes. 2023 Sep 18;2:1194516. doi: 10.3389/frmbi.2023.1194516 (PMC12993610; doi:10.3389/frmbi.2023.1194516)
Supplement: Supplementary file 1 [file DataSheet_1.xlsx]

## Sheet: Correlation_taxa
Env	Correlation	Pvalue	Type	fdr_adj_pval	Kingdom	Phylum	Class	Order	Family	Genus	Species	Taxa
24h PhIP transformation	0.677	0.001	Group	0.05	Bacteria	Firmicutes	Clostridia	Clostridiales	Eubacteriaceae	Eubacterium	[Eubacterium] hallii	[Eubacterium] hallii ref_mOTU_v3_03632
24h PhIP transformation	-0.562	0.01	Group	0.25	Bacteria	Firmicutes	Clostridia	Clostridiales	Lachnospiraceae	Anaerostipes	Anaerostipes hadrus	Anaerostipes hadrus ref_mOTU_v3_00857
6h PhIP transformation	-0.473	0.035	Group	0.4375	Bacteria	Firmicutes	Clostridia	Clostridiales	Lachnospiraceae	Anaerostipes	Anaerostipes hadrus	Anaerostipes hadrus ref_mOTU_v3_00857
6h PhIP transformation	0.476	0.034	Group	0.4375	Bacteria	Firmicutes	Clostridia	Clostridiales	Ruminococcaceae	Faecalibacterium	Faecalibacterium prausnitzii	Faecalibacterium prausnitzii ref_mOTU_v3_06110
6h PhIP transformation	0.517	0.02	Group	0.4375	Bacteria	Firmicutes	Clostridia	Clostridiales	Eubacteriaceae	Eubacterium	[Eubacterium] hallii	[Eubacterium] hallii ref_mOTU_v3_03632
6h PhIP transformation	0.49	0.028	Group	0.4375	Bacteria	Firmicutes	Clostridia	Clostridiales	Ruminococcaceae	Faecalibacterium	NA	unknown Faecalibacterium (Genus) meta_mOTU_v3_12325
24h PhIP transformation	-0.321	0.167	Group	0.635714	Bacteria	Firmicutes	Clostridia	Clostridiales	Lachnospiraceae	Blautia	NA	unknown Blautia (Genus) ref_mOTU_v3_02154
24h PhIP transformation	0.452	0.045	Group	0.635714	Bacteria	Firmicutes	Clostridia	Clostridiales	Ruminococcaceae	Faecalibacterium	Faecalibacterium prausnitzii	Faecalibacterium prausnitzii ref_mOTU_v3_06110
24h PhIP transformation	-0.314	0.178	Group	0.635714	Bacteria	Bacteroidetes	Bacteroidia	Bacteroidales	Bacteroidaceae	Bacteroides	NA	unknown Bacteroides (Genus) ref_mOTU_v3_02367
24h PhIP transformation	-0.347	0.134	Group	0.635714	Bacteria	Firmicutes	Clostridia	Clostridiales	Lachnospiraceae	Anaerostipes	Anaerostipes hadrus	Anaerostipes hadrus ref_mOTU_v3_00856
24h PhIP transformation	-0.321	0.167	Group	0.635714	Bacteria	Firmicutes	Clostridia	Clostridiales	Lachnospiraceae	Dorea	Dorea longicatena	Dorea longicatena ref_mOTU_v3_03692
24h PhIP transformation	0.391	0.088	Group	0.635714	Bacteria	Bacteroidetes	Bacteroidia	Bacteroidales	Rikenellaceae	Alistipes	Alistipes putredinis	Alistipes putredinis ref_mOTU_v3_03683
24h PhIP transformation	0.42	0.065	Group	0.635714	Bacteria	Firmicutes	Clostridia	Clostridiales	Ruminococcaceae	Faecalibacterium	NA	unknown Faecalibacterium (Genus) meta_mOTU_v3_12325
24h PhIP transformation	0.415	0.069	Group	0.635714	Bacteria	Firmicutes	Clostridia	Clostridiales	Lachnospiraceae	Coprococcus	Coprococcus eutactus	Coprococcus eutactus ref_mOTU_v3_02378
24h PhIP transformation	0.384	0.095	Group	0.635714	Bacteria	Firmicutes	Clostridia	Clostridiales	Clostridiales	Clostridiales	NA	unknown Clostridiales (Genus) meta_mOTU_v3_12265
24h PhIP transformation	0.353	0.127	Group	0.635714	Bacteria	Firmicutes	Clostridia	Clostridiales	Ruminococcaceae	Ruminococcus	Ruminococcus bicirculans	Ruminococcus bicirculans ref_mOTU_v3_02792
24h PhIP transformation	0.365	0.113	Group	0.635714	Bacteria	Firmicutes	Clostridia	Clostridiales	Lachnospiraceae	Blautia	[Ruminococcus] torques	[Ruminococcus] torques ref_mOTU_v3_03660
24h PhIP transformation	0.316	0.174	Group	0.635714	Bacteria	Firmicutes	Clostridia	Clostridiales	Lachnospiraceae	Roseburia	Roseburia sp. 40_7	Roseburia sp. 40_7 meta_mOTU_v3_12352
6h PhIP transformation	0.409	0.073	Group	0.73	Bacteria	Bacteroidetes	Bacteroidia	Bacteroidales	Rikenellaceae	Alistipes	Alistipes putredinis	Alistipes putredinis ref_mOTU_v3_03683
24h PhIP transformation	0.243	0.301	Group	0.731818	Bacteria	Firmicutes	Clostridia	Clostridiales	Lachnospiraceae	Roseburia	NA	unknown Roseburia (Genus) meta_mOTU_v3_12366
24h PhIP transformation	-0.239	0.311	Group	0.731818	Bacteria	Firmicutes	Clostridia	Clostridiales	Ruminococcaceae	Ruminococcaceae	NA	unknown Ruminococcaceae (Genus) meta_mOTU_v3_12259
24h PhIP transformation	-0.258	0.273	Group	0.731818	Bacteria	Firmicutes	Clostridia	Clostridiales	Lachnospiraceae	Blautia	Blautia massiliensis	Blautia massiliensis ref_mOTU_v3_03342
24h PhIP transformation	-0.233	0.322	Group	0.731818	Bacteria	Bacteroidetes	Bacteroidia	Bacteroidales	Bacteroidaceae	Bacteroides	NA	unknown Bacteroides (Genus) ref_mOTU_v3_03475
24h PhIP transformation	-0.268	0.254	Group	0.731818	Bacteria	Firmicutes	Clostridia	Clostridiales	Eubacteriaceae	Eubacterium	Eubacterium sp. CAG:202	Eubacterium sp. CAG:202 meta_mOTU_v3_12308
24h PhIP transformation	0.247	0.295	Group	0.731818	Bacteria	Firmicutes	Clostridia	Clostridiales	Ruminococcaceae	Faecalibacterium	NA	unknown Faecalibacterium (Genus) ref_mOTU_v3_03636
24h PhIP transformation	-0.252	0.285	Group	0.731818	Bacteria	Firmicutes	Clostridia	Clostridiales	Lachnospiraceae	Dorea	Dorea formicigenerans	Dorea formicigenerans ref_mOTU_v3_03668
24h PhIP transformation	-0.259	0.27	Group	0.731818	Bacteria	Bacteroidetes	Bacteroidia	Bacteroidales	Prevotellaceae	Prevotella	Prevotella copri	Prevotella copri ref_mOTU_v3_03701
24h PhIP transformation	0.223	0.345	Group	0.735417	Bacteria	Firmicutes	Clostridia	Clostridiales	Ruminococcaceae	Ruminococcaceae	NA	unknown Ruminococcaceae (Genus) meta_mOTU_v3_12239
24h PhIP transformation	0.219	0.353	Group	0.735417	Bacteria	Firmicutes	Negativicutes	Veillonellales	Veillonellaceae	Dialister	Dialister invisus	Dialister invisus ref_mOTU_v3_03691
24h PhIP transformation	0.161	0.499	Group	0.831667	Bacteria	Firmicutes	Clostridia	Clostridiales	Lachnospiraceae	Lachnospiraceae	[Eubacterium] rectale	[Eubacterium] rectale ref_mOTU_v3_03657
24h PhIP transformation	0.164	0.491	Group	0.831667	Bacteria	Actinobacteria	Actinobacteria	Bifidobacteriales	Bifidobacteriaceae	Bifidobacterium	Bifidobacterium longum	Bifidobacterium longum ref_mOTU_v3_01099
24h PhIP transformation	0.18	0.447	Group	0.831667	Bacteria	Firmicutes	Clostridia	Clostridiales	Lachnospiraceae	Coprococcus	Coprococcus comes	Coprococcus comes ref_mOTU_v3_03690
24h PhIP transformation	0.193	0.416	Group	0.831667	Bacteria	Firmicutes	Clostridia	Clostridiales	Lachnospiraceae	Roseburia	Roseburia inulinivorans	Roseburia inulinivorans ref_mOTU_v3_00860
24h PhIP transformation	-0.178	0.453	Group	0.831667	Bacteria	Firmicutes	Clostridia	Clostridiales	Clostridiales	Clostridiales	NA	unknown Clostridiales (Genus) meta_mOTU_v3_12361
24h PhIP transformation	-0.162	0.495	Group	0.831667	Bacteria	Bacteria	Bacteria	Bacteria	Bacteria	Bacteria	bacterium LF-3	bacterium LF-3 ref_mOTU_v3_03628
24h PhIP transformation	0.142	0.549	Group	0.885484	NA	NA	NA	NA	NA	NA	unassigned	unassigned unassigned
24h PhIP transformation	0.108	0.65	Group	0.941837	Bacteria	Firmicutes	Clostridia	Clostridiales	Ruminococcaceae	Ruminococcus	Ruminococcus bromii	Ruminococcus bromii ref_mOTU_v3_00853
24h PhIP transformation	-0.029	0.904	Group	0.941837	Bacteria	Firmicutes	Clostridia	Clostridiales	Lachnospiraceae	Lachnospiraceae	NA	unknown Lachnospiraceae (Genus) meta_mOTU_v3_12240
24h PhIP transformation	-0.048	0.839	Group	0.941837	Bacteria	Firmicutes	Clostridia	Clostridiales	Ruminococcaceae	Faecalibacterium	Faecalibacterium prausnitzii	Faecalibacterium prausnitzii ref_mOTU_v3_06108
24h PhIP transformation	0.026	0.914	Group	0.941837	Bacteria	Bacteroidetes	Bacteroidia	Bacteroidales	Bacteroidaceae	Bacteroides	Bacteroides uniformis	Bacteroides uniformis ref_mOTU_v3_00855
24h PhIP transformation	0.06	0.803	Group	0.941837	Bacteria	Actinobacteria	Actinobacteria	Bifidobacteriales	Bifidobacteriaceae	Bifidobacterium	Bifidobacterium adolescentis	Bifidobacterium adolescentis ref_mOTU_v3_02703
24h PhIP transformation	-0.047	0.844	Group	0.941837	Bacteria	Firmicutes	Clostridia	Clostridiales	Ruminococcaceae	Faecalibacterium	Faecalibacterium prausnitzii	Faecalibacterium prausnitzii ref_mOTU_v3_06112
24h PhIP transformation	0.036	0.879	Group	0.941837	Bacteria	Firmicutes	Clostridia	Clostridiales	Ruminococcaceae	Faecalibacterium	Faecalibacterium prausnitzii	Faecalibacterium prausnitzii ref_mOTU_v3_06109
24h PhIP transformation	-0.114	0.633	Group	0.941837	Bacteria	Firmicutes	Clostridia	Clostridiales	Clostridiaceae	Clostridium	NA	unknown Clostridium (Genus) ref_mOTU_v3_03680
24h PhIP transformation	0.117	0.624	Group	0.941837	Bacteria	Firmicutes	Clostridia	Clostridiales	Eubacteriaceae	Eubacterium	Eubacterium sp. CAG:180	Eubacterium sp. CAG:180 ref_mOTU_v3_07675
24h PhIP transformation	-0.054	0.821	Group	0.941837	Bacteria	Firmicutes	Clostridia	Clostridiales	Lachnospiraceae	Roseburia	Roseburia intestinalis	Roseburia intestinalis ref_mOTU_v3_03702
24h PhIP transformation	-0.073	0.761	Group	0.941837	Bacteria	Firmicutes	Clostridia	Clostridiales	Lachnospiraceae	Blautia	Blautia obeum	Blautia obeum ref_mOTU_v3_05139
24h PhIP transformation	0.058	0.808	Group	0.941837	Bacteria	Bacteroidetes	Bacteroidia	Bacteroidales	Bacteroidaceae	Bacteroides	Bacteroides plebeius	Bacteroides plebeius ref_mOTU_v3_05069
24h PhIP transformation	0.064	0.79	Group	0.941837	Bacteria	Firmicutes	Clostridia	Clostridiales	Clostridiales	Clostridiales	NA	unknown Clostridiales (Genus) meta_mOTU_v3_12563
24h PhIP transformation	0.097	0.684	Group	0.941837	Bacteria	Firmicutes	Clostridia	Clostridiales	Clostridiaceae	Butyricicoccus	NA	unknown Butyricicoccus (Genus) meta_mOTU_v3_12336
24h PhIP transformation	-0.054	0.822	Group	0.941837	Bacteria	Firmicutes	Clostridia	Clostridiales	Clostridiaceae	Clostridium	Clostridium sp. CAG:217	Clostridium sp. CAG:217 meta_mOTU_v3_12270
24h PhIP transformation	-0.058	0.809	Group	0.941837	Bacteria	Firmicutes	Clostridia	Clostridiales	Clostridiales	Clostridiales	NA	unknown Clostridiales (Genus) meta_mOTU_v3_12252
24h PhIP transformation	0.035	0.883	Group	0.941837	Bacteria	Bacteroidetes	Bacteroidia	Bacteroidales	Bacteroidaceae	Bacteroides	Bacteroides massiliensis	Bacteroides massiliensis ref_mOTU_v3_02135
24h PhIP transformation	0.023	0.923	Group	0.941837	Bacteria	Firmicutes	Clostridia	Clostridiales	Clostridiales	Clostridiales	NA	unknown Clostridiales (Genus) ref_mOTU_v3_03605
6h PhIP transformation	-0.102	0.67	Group	0.956944	NA	NA	NA	NA	NA	NA	unassigned	unassigned unassigned
6h PhIP transformation	0.114	0.633	Group	0.956944	Bacteria	Firmicutes	Clostridia	Clostridiales	Lachnospiraceae	Lachnospiraceae	[Eubacterium] rectale	[Eubacterium] rectale ref_mOTU_v3_03657
6h PhIP transformation	0.095	0.689	Group	0.956944	Bacteria	Firmicutes	Clostridia	Clostridiales	Ruminococcaceae	Ruminococcus	Ruminococcus bromii	Ruminococcus bromii ref_mOTU_v3_00853
6h PhIP transformation	-0.138	0.562	Group	0.956944	Bacteria	Firmicutes	Clostridia	Clostridiales	Lachnospiraceae	Lachnospiraceae	NA	unknown Lachnospiraceae (Genus) meta_mOTU_v3_12240
6h PhIP transformation	0.193	0.416	Group	0.956944	Bacteria	Firmicutes	Clostridia	Clostridiales	Lachnospiraceae	Roseburia	NA	unknown Roseburia (Genus) meta_mOTU_v3_12366
6h PhIP transformation	-0.23	0.329	Group	0.956944	Bacteria	Bacteroidetes	Bacteroidia	Bacteroidales	Bacteroidaceae	Bacteroides	NA	unknown Bacteroides (Genus) ref_mOTU_v3_02367
6h PhIP transformation	-0.132	0.58	Group	0.956944	Bacteria	Firmicutes	Clostridia	Clostridiales	Lachnospiraceae	Anaerostipes	Anaerostipes hadrus	Anaerostipes hadrus ref_mOTU_v3_00856
6h PhIP transformation	-0.206	0.383	Group	0.956944	Bacteria	Firmicutes	Clostridia	Clostridiales	Lachnospiraceae	Dorea	Dorea longicatena	Dorea longicatena ref_mOTU_v3_03692
6h PhIP transformation	-0.17	0.474	Group	0.956944	Bacteria	Firmicutes	Clostridia	Clostridiales	Ruminococcaceae	Ruminococcaceae	NA	unknown Ruminococcaceae (Genus) meta_mOTU_v3_12259
6h PhIP transformation	-0.189	0.424	Group	0.956944	Bacteria	Firmicutes	Clostridia	Clostridiales	Lachnospiraceae	Blautia	Blautia massiliensis	Blautia massiliensis ref_mOTU_v3_03342
6h PhIP transformation	0.171	0.47	Group	0.956944	Bacteria	Actinobacteria	Actinobacteria	Bifidobacteriales	Bifidobacteriaceae	Bifidobacterium	Bifidobacterium longum	Bifidobacterium longum ref_mOTU_v3_01099
6h PhIP transformation	0.192	0.418	Group	0.956944	Bacteria	Firmicutes	Clostridia	Clostridiales	Ruminococcaceae	Ruminococcaceae	NA	unknown Ruminococcaceae (Genus) meta_mOTU_v3_12239
6h PhIP transformation	0.17	0.474	Group	0.956944	Bacteria	Firmicutes	Clostridia	Clostridiales	Ruminococcaceae	Faecalibacterium	Faecalibacterium prausnitzii	Faecalibacterium prausnitzii ref_mOTU_v3_06109
6h PhIP transformation	0.314	0.178	Group	0.956944	Bacteria	Firmicutes	Clostridia	Clostridiales	Lachnospiraceae	Coprococcus	Coprococcus comes	Coprococcus comes ref_mOTU_v3_03690
6h PhIP transformation	-0.159	0.503	Group	0.956944	Bacteria	Firmicutes	Clostridia	Clostridiales	Clostridiaceae	Clostridium	NA	unknown Clostridium (Genus) ref_mOTU_v3_03680
6h PhIP transformation	-0.144	0.545	Group	0.956944	Bacteria	Bacteroidetes	Bacteroidia	Bacteroidales	Bacteroidaceae	Bacteroides	NA	unknown Bacteroides (Genus) ref_mOTU_v3_03475
6h PhIP transformation	0.359	0.12	Group	0.956944	Bacteria	Firmicutes	Clostridia	Clostridiales	Lachnospiraceae	Coprococcus	Coprococcus eutactus	Coprococcus eutactus ref_mOTU_v3_02378
6h PhIP transformation	0.204	0.387	Group	0.956944	Bacteria	Firmicutes	Clostridia	Clostridiales	Clostridiales	Clostridiales	NA	unknown Clostridiales (Genus) meta_mOTU_v3_12265
6h PhIP transformation	0.237	0.315	Group	0.956944	Bacteria	Firmicutes	Clostridia	Clostridiales	Ruminococcaceae	Ruminococcus	Ruminococcus bicirculans	Ruminococcus bicirculans ref_mOTU_v3_02792
6h PhIP transformation	0.106	0.655	Group	0.956944	Bacteria	Firmicutes	Clostridia	Clostridiales	Eubacteriaceae	Eubacterium	Eubacterium sp. CAG:180	Eubacterium sp. CAG:180 ref_mOTU_v3_07675
6h PhIP transformation	0.097	0.684	Group	0.956944	Bacteria	Firmicutes	Clostridia	Clostridiales	Lachnospiraceae	Roseburia	Roseburia inulinivorans	Roseburia inulinivorans ref_mOTU_v3_00860
6h PhIP transformation	0.119	0.618	Group	0.956944	Bacteria	Bacteroidetes	Bacteroidia	Bacteroidales	Bacteroidaceae	Bacteroides	Bacteroides plebeius	Bacteroides plebeius ref_mOTU_v3_05069
6h PhIP transformation	0.103	0.665	Group	0.956944	Bacteria	Firmicutes	Clostridia	Clostridiales	Clostridiales	Clostridiales	NA	unknown Clostridiales (Genus) meta_mOTU_v3_12563
6h PhIP transformation	0.211	0.373	Group	0.956944	Bacteria	Firmicutes	Clostridia	Clostridiales	Lachnospiraceae	Blautia	[Ruminococcus] torques	[Ruminococcus] torques ref_mOTU_v3_03660
6h PhIP transformation	0.179	0.45	Group	0.956944	Bacteria	Firmicutes	Clostridia	Clostridiales	Lachnospiraceae	Roseburia	Roseburia sp. 40_7	Roseburia sp. 40_7 meta_mOTU_v3_12352
6h PhIP transformation	-0.106	0.656	Group	0.956944	Bacteria	Firmicutes	Clostridia	Clostridiales	Eubacteriaceae	Eubacterium	Eubacterium sp. CAG:202	Eubacterium sp. CAG:202 meta_mOTU_v3_12308
6h PhIP transformation	0.168	0.48	Group	0.956944	Bacteria	Firmicutes	Clostridia	Clostridiales	Ruminococcaceae	Faecalibacterium	NA	unknown Faecalibacterium (Genus) ref_mOTU_v3_03636
6h PhIP transformation	-0.18	0.447	Group	0.956944	Bacteria	Firmicutes	Clostridia	Clostridiales	Clostridiales	Clostridiales	NA	unknown Clostridiales (Genus) meta_mOTU_v3_12361
6h PhIP transformation	-0.176	0.459	Group	0.956944	Bacteria	Bacteria	Bacteria	Bacteria	Bacteria	Bacteria	bacterium LF-3	bacterium LF-3 ref_mOTU_v3_03628
6h PhIP transformation	-0.241	0.306	Group	0.956944	Bacteria	Firmicutes	Clostridia	Clostridiales	Lachnospiraceae	Dorea	Dorea formicigenerans	Dorea formicigenerans ref_mOTU_v3_03668
6h PhIP transformation	-0.102	0.669	Group	0.956944	Bacteria	Bacteroidetes	Bacteroidia	Bacteroidales	Prevotellaceae	Prevotella	Prevotella copri	Prevotella copri ref_mOTU_v3_03701
6h PhIP transformation	-0.033	0.889	Group	0.972449	Bacteria	Firmicutes	Clostridia	Clostridiales	Lachnospiraceae	Blautia	NA	unknown Blautia (Genus) ref_mOTU_v3_02154
6h PhIP transformation	0.027	0.909	Group	0.972449	Bacteria	Firmicutes	Clostridia	Clostridiales	Ruminococcaceae	Faecalibacterium	Faecalibacterium prausnitzii	Faecalibacterium prausnitzii ref_mOTU_v3_06108
6h PhIP transformation	0.058	0.809	Group	0.972449	Bacteria	Bacteroidetes	Bacteroidia	Bacteroidales	Bacteroidaceae	Bacteroides	Bacteroides uniformis	Bacteroides uniformis ref_mOTU_v3_00855
6h PhIP transformation	0.037	0.878	Group	0.972449	Bacteria	Actinobacteria	Actinobacteria	Bifidobacteriales	Bifidobacteriaceae	Bifidobacterium	Bifidobacterium adolescentis	Bifidobacterium adolescentis ref_mOTU_v3_02703
6h PhIP transformation	-0.038	0.874	Group	0.972449	Bacteria	Firmicutes	Clostridia	Clostridiales	Ruminococcaceae	Faecalibacterium	Faecalibacterium prausnitzii	Faecalibacterium prausnitzii ref_mOTU_v3_06112
6h PhIP transformation	0.022	0.926	Group	0.972449	Bacteria	Firmicutes	Negativicutes	Veillonellales	Veillonellaceae	Dialister	Dialister invisus	Dialister invisus ref_mOTU_v3_03691
6h PhIP transformation	0.059	0.806	Group	0.972449	Bacteria	Firmicutes	Clostridia	Clostridiales	Lachnospiraceae	Roseburia	Roseburia intestinalis	Roseburia intestinalis ref_mOTU_v3_03702
6h PhIP transformation	-0.05	0.834	Group	0.972449	Bacteria	Firmicutes	Clostridia	Clostridiales	Lachnospiraceae	Blautia	Blautia obeum	Blautia obeum ref_mOTU_v3_05139
6h PhIP transformation	0.076	0.751	Group	0.972449	Bacteria	Firmicutes	Clostridia	Clostridiales	Clostridiaceae	Butyricicoccus	NA	unknown Butyricicoccus (Genus) meta_mOTU_v3_12336
6h PhIP transformation	-0.014	0.953	Group	0.972449	Bacteria	Firmicutes	Clostridia	Clostridiales	Clostridiaceae	Clostridium	Clostridium sp. CAG:217	Clostridium sp. CAG:217 meta_mOTU_v3_12270
6h PhIP transformation	-0.029	0.904	Group	0.972449	Bacteria	Firmicutes	Clostridia	Clostridiales	Clostridiales	Clostridiales	NA	unknown Clostridiales (Genus) meta_mOTU_v3_12252
6h PhIP transformation	0.034	0.888	Group	0.972449	Bacteria	Bacteroidetes	Bacteroidia	Bacteroidales	Bacteroidaceae	Bacteroides	Bacteroides massiliensis	Bacteroides massiliensis ref_mOTU_v3_02135
6h PhIP transformation	0.014	0.953	Group	0.972449	Bacteria	Firmicutes	Clostridia	Clostridiales	Clostridiales	Clostridiales	NA	unknown Clostridiales (Genus) ref_mOTU_v3_03605
6h PhIP transformation	-0.008	0.975	Group	0.975	Bacteria	Firmicutes	Clostridia	Clostridiales	Lachnospiraceae	Blautia	[Ruminococcus] torques	[Ruminococcus] torques ref_mOTU_v3_03659
24h PhIP transformation	0.005	0.985	Group	0.985	Bacteria	Firmicutes	Clostridia	Clostridiales	Lachnospiraceae	Blautia	[Ruminococcus] torques	[Ruminococcus] torques ref_mOTU_v3_03659

## Sheet: PERMANOVA
Community Distance	Variable	Df	Sum Of Sqs	R2	F	p value
jsd	Enterotype	2	0.115	0.373	5.949	0.001
jsd	Gender	1	0.008	0.025	0.785	0.543
jsd	age	1	0.009	0.029	0.929	0.461
jsd	diet	1	0.024	0.076	2.428	0.061
jsd	6h PhIP transformation	1	0.021	0.069	2.19	0.074
jsd	24h PhIP transformation	1	0.015	0.049	1.571	0.169
jsd	Residual	12	0.116	0.376	NA	NA
jsd	Total	19	0.309	1	NA	NA
wjaccard	Enterotype	2	0.789	0.219	2.565	0.001
wjaccard	Gender	1	0.133	0.037	0.866	0.568
wjaccard	age	1	0.128	0.035	0.831	0.63
wjaccard	diet	1	0.219	0.061	1.422	0.108
wjaccard	6h PhIP transformation	1	0.25	0.069	1.627	0.062
wjaccard	24h PhIP transformation	1	0.198	0.055	1.287	0.173
wjaccard	Residual	12	1.845	0.512	NA	NA
wjaccard	Total	19	3.606	1	NA	NA
bjaccard	Enterotype	2	0.25	0.106	1.049	0.34
bjaccard	Gender	1	0.116	0.049	0.971	0.512
bjaccard	age	1	0.187	0.079	1.576	0.021
bjaccard	diet	1	0.12	0.051	1.008	0.443
bjaccard	6h PhIP transformation	1	0.15	0.063	1.261	0.134
bjaccard	24h PhIP transformation	1	0.125	0.053	1.053	0.35
bjaccard	Residual	12	1.428	0.604	NA	NA
bjaccard	Total	19	2.364	1	NA	NA

## Sheet: Phylum_prop
Sample	Firmicutes	Bacteroidetes	Actinobacteria	Proteobacteria	Euryarchaeota	Verrucomicrobia	Fusobacteria	Spirochaetes	Tenericutes	Synergistetes
D.01	59.6802	38.4078	1.61305	0.298904	0	0	0	0	0	0
D.02	63.7462	29.1379	4.90144	2.21444	0	0	0	0	0	0
D.03	79.0319	14.0743	5.74644	0.666627	0	0.130556	0	0	0.350128	0
D.04	67.2296	28.0711	4.32826	0.137121	0.0998599	0	0.00149045	0	0.13265	0
D.05	80.7374	3.52342	15.3123	0.426872	0	0	0	0	0	0
D.06	61.981	34.8323	1.25353	1.93029	0	0	0.00289834	0	0	0
D.07	57.1833	35.6873	3.26302	3.30003	0	0	0.117456	0.448907	0	0
D.08	69.847	16.0257	4.76265	3.31877	4.54323	1.33417	0	0	0.15869	0.00979566
D.09	67.709	20.21	10.073	0.616399	0	0.00517983	1.38647	0	0	0
D.10	69.6795	14.1432	15.6619	0.456452	0	0.0589413	0	0	0	0
D.11	65.7944	7.53281	24.275	0.563866	1.83256	0.00136861	0	0	0	0
D.12	67.771	22.7959	5.92223	1.17505	0.554052	1.7818	0	0	0	0
D.13	48.4257	36.7936	11.5761	3.20459	0	0	0	0	0	0
D.14	89.9068	5.00368	4.99414	0.0953601	0	0	0	0	0	0
D.15	67.0735	26.5805	1.57233	0.496289	0	4.27733	0	0	0	0
D.16	62.5892	18.2981	14.2292	1.18231	2.30728	0.682101	0	0.421123	0.288657	0.00197711
D.17	80.0018	5.90299	13.7247	0.368937	0	0	0.00151204	0	0	0
D.18	90.4615	3.54385	5.5432	0.397155	0	0.0543119	0	0	0	0
D.19	83.6809	1.93492	11.7473	2.05836	0.495213	0.0832532	0	0	0	0
D.20	65.5566	23.1133	6.60724	4.62781	0	0.0128953	0.00322383	0.0789838	0	0

## Sheet: Family_prop
Sample	Lachnospiraceae	Ruminococcaceae	Bacteroidaceae	Clostridiaceae	Eubacteriaceae	Bifidobacteriaceae	Rikenellaceae	Prevotellaceae	Veillonellaceae	Streptococcaceae	Coriobacteriaceae	Oscillospiraceae	Tannerellaceae	Erysipelotrichaceae	Eggerthellaceae	Peptostreptococcaceae	Methanobacteriaceae	Barnesiellaceae	Acidaminococcaceae	Akkermansiaceae	Sutterellaceae	Desulfovibrionaceae	Succinivibrionaceae	Atopobiaceae	Enterobacteriaceae	Selenomonadaceae	Odoribacteraceae	Moraxellaceae	Actinomycetaceae	Fusobacteriaceae	Rhodospirillaceae	Pasteurellaceae	Leuconostocaceae	Lactobacillaceae	Brachyspiraceae	Acetobacteraceae	Mycoplasmataceae	Enterococcaceae	Peptoniphilaceae	Pseudomonadaceae	Oxalobacteraceae	Staphylococcaceae	Propionibacteriaceae	Christensenellaceae	Acholeplasmataceae	Corynebacteriaceae	Micrococcaceae	Carnobacteriaceae	Porphyromonadaceae
D.01	27.0959	19.1221	34.4061	5.30039	4.09575	1.19304	1.43268	0.0193257	0.858059	1.2974	0	0.248657	2.18895	0.452221	0.327248	1.06291	0	0.350439	0	0	0.00128838	0	0	0.00901864	0.00773027	0	0	0	0.0747259	0	0	0.284731	0	0	0	0	0	0	0.127549	0	0	0	0	0	0	0.00644189	0.00128838	0.00386513	0.010307
D.02	37.075	16.619	26.3316	3.8875	4.56805	2.65335	0	1.37332	0.019881	0.425148	1.11181	0.22175	1.43296	0.0718775	1.01546	0.100934	0	0	0.712658	0	1.4452	0.258453	0	0.00305862	0.497025	0	0	0	0.102464	0	0	0.0107052	0	0.00611724	0	0	0	0.00458793	0.00152931	0	0	0	0.00611724	0	0	0.00305862	0.00611724	0.0214103	0
D.03	22.8374	27.3258	5.23807	18.6675	4.02746	3.24808	7.60786	0	3.25797	0.138469	0	2.01373	0.617174	0.379799	1.08995	0.318478	0	0.474749	0	0.128578	0.100884	0.255178	0	1.32336	0.108797	0	0.13649	0.124622	0.081103	0	0	0	0	0.00395624	0	0	0.350128	0.0514312	0.00197812	0	0.0771468	0	0.00395624	0.00395624	0	0	0	0.00395624	0
D.04	28.1948	15.4485	1.79152	11.6076	6.63994	1.8884	3.2134	22.6697	3.30134	1.16255	2.04787	0.278713	0.390497	0.177363	0.244433	0.286166	0.0998599	0.00298089	0.00149045	0	0.056637	0.0178854	0	0.00596178	0.00149045	0.00298089	0	0	0.140102	0	0	0.0611083	0	0	0	0	0	0.00298089	0.0253376	0	0	0.0953886	0	0	0.13265	0	0.00149045	0.00447134	0.00298089
D.05	34.4975	23.521	1.74191	3.89177	10.3448	3.29449	1.40799	0.225485	0.94325	5.05017	7.12085	1.33225	0.053359	0.583507	4.61297	0.172126	0	0.0654079	0.0568016	0	0.0223764	0.263353	0	0.0602441	0.0946693	0.0137701	0.0120488	0	0.201387	0	0	0	0.101554	0.122209	0	0.0413102	0	0.0154913	0.0240976	0	0	0.046474	0.00516378	0.0154913	0	0.0120488	0.00172126	0.00172126	0.0172126
D.06	27.3169	3.71277	30.1123	7.42555	3.03746	0.218825	2.01435	2.11724	0	18.2132	0.582566	0.669517	0.278241	0.117383	0.399971	0.0608651	0	0.221723	0	0	0.085501	0.981088	0	0.00144917	0.584016	0.359394	0.0826027	0.105789	0.0449243	0.00289834	0	0.00144917	1.01732	0.00144917	0	0.172451	0	0	0.01739	0	0	0.00289834	0.00144917	0.0159409	0	0	0.00434751	0.00289834	0.00579668
D.07	19.4735	27.0181	27.4171	5.60892	2.91709	2.33785	6.97173	0.00160898	0	0.0353977	0.759441	0.247784	0.384547	0.1432	0.1432	0.355586	0	0.12711	0	0	1.17134	0.225258	0	0	0	1.37085	0.785184	1.06354	0.0193078	0.117456	0.833454	0.00643594	0	0.00160898	0.448907	0	0	0	0.00965391	0	0	0	0.00321797	0	0	0	0	0.00160898	0
D.08	20.1889	12.895	4.77245	17.1816	9.99745	1.38902	2.48026	7.48193	0.0901201	1.71032	1.75342	3.17184	0.617127	0.621045	0.820877	0.740552	4.54323	0.613208	3.18947	1.33417	0.6328	0.969771	1.05793	0.603413	0.0313461	0	0.0607331	0.00783653	0.0764062	0	0.235096	0.258605	0.00391826	0.04506	0	0.0137139	0.15869	0.00195913	0	0	0.111671	0	0.11363	0.00783653	0	0.00195913	0.00391826	0.00195913	0
D.09	16.8931	15.3789	3.1079	4.98645	9.24254	5.23335	9.26671	2.94387	8.93175	0.0258991	3.62933	2.69178	2.50358	8.76945	1.05668	0.751075	0	2.21351	0	0.00517983	0.233092	0.164028	0	0	0.105323	0	0.167481	0.0120863	0.0897837	1.38647	0	0.00172661	0	0.00172661	0	0.0984167	0	0	0.00345322	0	0	0.00690644	0.00172661	0.0241725	0	0.0621579	0	0	0.00690644
D.10	29.9312	26.9992	7.31009	3.40489	7.99271	13.2851	1.87104	1.40088	0	0.398881	2.02045	0.593525	2.69622	0.0356389	0.0383804	0.272775	0	0.793651	0	0.0589413	0.352277	0.0493462	0	0.265921	0.0493462	0	0.0712778	0	0.0383804	0	0	0	0	0	0	0	0	0	0.00822436	0	0	0	0.00548291	0.0315267	0	0.00822436	0	0.00959509	0
D.11	20.6509	31.8338	4.82845	4.52461	3.29013	21.9319	1.7614	0.592607	2.16377	0.56934	1.66559	0.856748	0.156021	0.132755	0.076642	0.919704	1.83256	0.16697	0.821164	0.00136861	0.076642	0.427005	0	0.522808	0.0547443	0	0.0273721	0.00547443	0.0629559	0	0	0	0	0.00136861	0	0	0	0.00136861	0	0	0	0	0.00273721	0.0287407	0	0.00273721	0.00410582	0	0
D.12	25.9009	22.3259	6.80815	6.78251	8.90899	4.49651	2.4327	12.3885	0.0113944	0.14243	0.898732	0.891611	0.887338	1.82453	0.465746	0.00569719	0.554052	0.155249	0.947159	1.7818	0.535536	0.0356075	0	0.00569719	0.00569719	0	0.123914	0	0.0398804	0	0.217918	0.0170916	0	0.0170916	0	0.363196	0	0.0014243	0.0028486	0	0	0	0.014243	0.00569719	0	0	0.0014243	0.0014243	0
D.13	25.625	12.304	34.4862	2.77619	2.83869	10.2011	0	0	2.10818	0.0768269	1.2084	0	2.30741	0.127611	0.130215	0.55081	0	0	1.89593	0	2.99104	0.207042	0	0	0.00390645	0	0	0	0.0364602	0	0	0.0026043	0	0	0	0	0	0.118496	0	0	0	0	0	0	0	0	0	0.00390645	0
D.14	35.3432	39.1562	4.56366	1.71784	1.37182	4.56502	0.307877	0	5.59491	5.68755	0	0.0258834	0.132142	0.0953601	0.287442	0.410048	0	0	0	0	0.00136229	0	0	0	0.0681143	0.00408686	0	0	0.123968	0	0	0.0258834	0.00953601	0.479525	0	0	0	0	0.00136229	0	0	0	0.00272457	0	0	0.00408686	0.00953601	0.00817372	0
D.15	33.609	17.1272	17.4893	6.64401	5.49495	0.217592	6.80348	0.0149036	1.8704	0.274226	0.964261	1.17887	0.529077	0.201198	0.33235	0.105815	0	1.42925	0.16841	4.27733	0	0.309994	0	0.00596143	0.110286	0	0.309994	0.0640854	0.0447107	0	0	0.00149036	0.00149036	0.277206	0	0	0	0.0968732	0.0163939	0	0	0	0.00149036	0	0	0	0	0.00596143	0.00447107
D.16	17.7485	16.5464	11.9615	17.2048	5.18199	10.0951	3.45598	1.61529	3.40853	0.458688	3.11196	0.986575	1.07752	0.0415192	0.850155	0.126535	2.30728	0.0869926	0	0.682101	0.0731529	0.636628	0	0.00593132	0.00197711	0.76514	0.0850155	0.290634	0.134443	0	0.168054	0.00790842	0.00395421	0	0.421123	0	0.288657	0.0158168	0.019771	0	0	0.0454734	0	0.0217482	0	0	0.00395421	0	0.0158168
D.17	25.502	39.4747	1.80386	3.07397	8.12417	11.2117	3.41871	0	1.55135	0.409762	2.25898	0.916294	0.161788	0.290311	0.152716	0.627495	0	0.4899	0	0	0.0544333	0.0740897	0	0.00302407	0.0166324	0	0.0181444	0.17086	0.083162	0.00151204	0	0.00907221	0	0.00453611	0	0	0	0.00604814	0.0166324	0	0.043849	0	0	0	0	0.00907221	0.00302407	0.00151204	0.0105842
D.18	36.6571	10.7232	0.724724	13.4812	6.98247	3.19082	2.25903	0.0186697	11.0355	1.24917	0.952155	6.20513	0.0424311	0.26477	1.05399	3.82899	0	0.475229	0	0.0543119	0.0118807	0.0101835	0	0	0.0118807	0	0.0237614	0	0.293623	0	0.00509174	0.123899	0	0	0	0.0186697	0	0	0.0305504	0.0984402	0	0.00169725	0.0118807	0	0	0	0.00169725	0	0
D.19	18.6746	39.1405	1.45119	8.51336	10.444	8.50331	0.317223	0.0028708	2.71003	2.34401	2.49329	0.732054	0.0229664	0.628705	0.209568	0.361721	0.495213	0.133492	0	0.0832532	0.0760762	0.0545452	0	0.363156	1.3866	0	0.0028708	0	0.07177	0	0	0.344496	0	0.021531	0	0	0	0.0846886	0.0129186	0.173683	0	0	0	0	0	0.0157894	0.0401912	0.0129186	0.0043062
D.20	28.2907	18.5435	17.744	7.28747	8.89938	5.59496	1.83597	0.0128953	0.037074	0.364293	0.569006	0.855927	2.08421	0.122506	0.34495	0.0161191	0	1.12512	1.10739	0.0128953	0.456172	0.111222	3.84442	0.00967149	0.0241787	0	0.304652	0.0112834	0.0789838	0.00322383	0.0419098	0.0177311	0	0.0145072	0.0789838	0.106386	0	0	0.00967149	0.0112834	0	0	0	0.00322383	0	0.00161192	0.00483575	0	0.00644766
[truncated: 16 more columns]

## Sheet: Genera_prop
Sample	Faecalibacterium	Bacteroides	Blautia	Ruminococcus	Roseburia	Clostridium	Eubacterium	Bifidobacterium	Anaerostipes	Alistipes	Dorea	Coprococcus	Prevotella	Dialister	Collinsella	Oscillibacter	Streptococcus	Butyricicoccus	Lactococcus	Parabacteroides	Holdemanella	Eggerthella	Methanobrevibacter	Romboutsia	Akkermansia	Sutterella	Barnesiella	Phascolarctobacterium	Succinivibrio	Paraprevotella	Desulfovibrio	Megasphaera	Anaerotruncus	Flavonifractor	Acidaminococcus	Megamonas	Olsenella	Adlercreutzia	Odoribacter	Eisenbergiella	Ruthenibacterium	Fusicatenibacter	Escherichia	Acinetobacter	Bilophila	Lachnoclostridium	Actinomyces	Veillonella	Fusobacterium
D.01	17.0182	34.4061	6.07341	1.2974	8.65403	5.02854	4.09575	1.19304	7.62333	1.43268	2.99677	1.4739	0.0193257	0.126261	0	0.248657	1.2974	0.180373	0	2.18895	0	0.180373	0	0.521793	0	0.00128838	0	0	0	0	0	0.00257676	0.0128838	0.502467	0	0	0.00386513	0.146875	0	0	0.191968	0	0.00773027	0	0	0.239638	0.0618421	0.729222	0
D.02	14.8741	26.3316	12.7269	1.44979	9.34561	2.60747	4.56805	2.65335	9.2462	0	2.66864	3.04027	0	0	1.11181	0.22175	0.422089	1.28003	0.00305862	1.43296	0	1.01546	0	0.0214103	0	1.4452	0	0.712658	0	1.37332	0	0	0.00917586	0.26457	0	0	0.00152931	0	0	0	0	0	0.497025	0	0.258453	0.0351741	0.102464	0.019881	0
D.03	16.8932	5.23807	8.14788	9.99545	4.44484	16.9762	4.02746	3.24412	3.62985	7.60786	0.900046	5.6871	0	3.25797	0	2.01373	0.128578	1.66558	0.00989061	0.617174	0	0.00989061	0	0.235397	0.128578	0	0.456946	0	0	0	0.229462	0	0.00593437	0.0712124	0	0	1.29369	0.0890155	0.13649	0.00395624	0.15825	0	0.106819	0.124622	0.0257156	0.00791249	0.081103	0	0
D.04	13.1547	1.79152	6.30757	2.18499	9.76391	11.1739	6.63994	1.8884	5.92452	3.2134	2.81098	3.36543	22.1913	3.10311	2.04787	0.278713	1.16255	0.417325	0	0.390497	0	0.150535	0.0998599	0.129669	0	0.056637	0	0	0	0.478433	0	0	0.00745223	0.0178854	0.00149045	0	0	0.0938981	0	0	0.0357707	0	0.00149045	0	0.0178854	0.0149045	0.13265	0.157987	0
D.05	4.85395	1.74191	9.74749	18.3349	2.9795	3.32031	10.3448	3.29277	9.77847	1.40799	10.0074	1.87101	0.189339	0.941529	7.03823	1.33225	4.79026	0.549082	0.25991	0.053359	0	4.60953	0	0.14975	0	0.0223764	0.0516378	0	0	0.0361464	0.216879	0	0.0206551	0.0877842	0.0568016	0.0137701	0.0568016	0.00344252	0.0120488	0.0103276	0.142865	0	0.0946693	0	0.0413102	0.0516378	0.161798	0.00172126	0
D.06	1.78973	30.1123	9.90218	1.41004	4.84603	6.90964	3.03746	0.218825	6.62126	2.01435	3.16499	0.659373	0.612999	0	0.553583	0.669517	0.123179	0.511557	18.09	0.278241	0	0.375335	0	0	0	0.0840519	0.19129	0	0	1.50424	0.82168	0	0.0333309	0.281139	0	0.359394	0.00144917	0.0246359	0.0826027	1.78683	0.168104	0	0.584016	0.105789	0.159409	0.308673	0.0449243	0	0.00289834
D.07	17.2435	27.4171	8.04331	8.77701	3.07155	3.48023	2.91709	2.33785	4.68536	6.97173	1.76345	1.82459	0.00160898	0	0.759441	0.247784	0.0241348	2.10938	0.0112629	0.384547	0	0.0804492	0	0.353977	0	1.17134	0.0579234	0	0	0	0.00321797	0	0.0707953	0.796447	0	1.37085	0	0.0627504	0.785184	0	0.099757	0	0	1.06354	0.22204	0.0756223	0.0193078	0	0.117456
D.08	10.0817	4.77245	5.69324	2.49593	3.21885	15.8455	9.99745	1.38902	4.03777	2.48026	4.17295	2.92694	7.48193	0	1.63588	3.17184	1.71032	1.32829	0	0.617127	0.240973	0.517211	4.54323	0.658269	1.33417	0.399663	0.558353	3.18947	1.05793	0	0.773857	0	0.0058774	0.0959975	0	0	0.213545	0.029387	0.0568148	0	0.0783653	0	0.0313461	0.00783653	0.105793	0.00979566	0.0724879	0.0607331	0
D.09	8.37405	3.1079	6.6837	6.79939	1.88891	3.77091	9.24254	5.23335	1.5574	9.26671	4.52371	2.21524	2.68142	8.93002	3.62933	2.69178	0.0258991	1.18791	0	2.50358	8.28254	0.949635	0	0.730356	0.00517983	0.219279	2.19797	0	0	0.262445	0	0	0.00345322	0.0500717	0	0	0	0.0949635	0.157121	0.00172661	0.00345322	0	0.105323	0.0120863	0.164028	0.00690644	0.0776974	0.00172661	1.38647
D.10	13.9362	7.31009	12.7752	12.9232	5.17723	2.34257	7.99271	13.2851	6.977	1.87104	4.26022	0.722373	1.40088	0	2.02045	0.593525	0.30156	1.0582	0.0973216	2.69622	0	0.0123365	0	0.270033	0.0589413	0.350906	0.786797	0	0	0	0	0	0.00274145	0.0630534	0	0	0	0	0.0712778	0.00137073	0.0726485	0	0.0493462	0	0.0493462	0.015078	0.0315267	0	0
D.11	16.426	4.82845	4.10993	15.1532	7.97214	4.09487	3.29013	21.9319	1.79014	1.7614	2.67152	4.0675	0.444797	2.16103	1.36724	0.856748	0.566603	0.429743	0.00273721	0.156021	0	0.0136861	1.83256	0.829376	0.00136861	0.076642	0.161496	0	0	0.14781	0.396896	0	0.0191605	0.0342152	0.821164	0	0.420162	0.0629559	0.0273721	0	0.109489	0	0.0547443	0.00547443	0.0301094	0.038321	0.0615873	0.00273721	0
D.12	10.8005	6.80815	5.86526	11.3688	14.5378	4.67882	8.90756	4.49651	2.58653	2.4327	0.539809	0.508475	12.0054	0	0.898732	0.891611	0.14243	2.10084	0	0.887338	1.76043	0.29483	0.554052	0.0042729	1.7818	0.534112	0.155249	0.947159	0	0.383136	0.0185159	0	0.0199402	0.101125	0	0	0	0.170916	0.123914	0.0042729	0.0113944	1.76186	0.00569719	0	0.0170916	0.028486	0.0370318	0.0113944	0
D.13	11.7884	34.4862	6.19954	0	9.89635	2.73322	2.83869	10.2011	8.19183	0	0.444034	0.2422	0	0.91411	1.2084	0	0.0768269	0.0208344	0	2.30741	0	0.130215	0	0.533882	0	2.99104	0	0	0	0	0	1.19147	0.0455753	0.26043	1.89593	0	0	0	0	0.15105	0.135424	0.113287	0.00390645	0	0.207042	0.348977	0.0364602	0.0026043	0
D.14	19.0461	4.56366	29.5943	19.948	0	1.38136	1.37182	4.55685	2.37583	0.307877	1.76144	1.23968	0	5.5554	0	0.0258834	5.66166	0.332398	0.0258834	0.132142	0	0.260197	0	0.380078	0	0.00136229	0	0	0	0	0	0	0.0354194	0.0912732	0	0	0	0.0272457	0	0	0.0340572	0	0.00136229	0	0	0.358281	0.121244	0.0395063	0
D.15	4.95693	17.4893	3.73633	9.23276	27.2258	5.42937	5.49495	0.217592	0.631912	6.80348	1.28767	0.700468	0.0149036	1.86593	0.964261	1.17887	0.225044	1.21166	0.0491818	0.529077	0	0.0342782	0	0.0268264	4.27733	0	1.42925	0	0	0	0	0	2.70202	0.113267	0.16841	0	0	0.295091	0.242928	0.00149036	0.105815	0	0.110286	0.0640854	0.309994	0.0134132	0.0357686	0.00447107	0
D.16	10.4391	11.9615	5.70395	5.93922	5.31841	16.3902	5.18199	10.0951	3.28199	3.45598	2.2104	1.14672	1.21197	1.46306	2.85889	0.986575	0.45078	0.804682	0.00790842	1.07752	0	0.589177	2.30728	0.112695	0.682101	0.0672216	0.0474505	0	0	0.403329	0.620811	1.90395	0.0415192	0.0316337	0	0.76514	0.00395421	0.0395421	0.0850155	0.00197711	0.0415192	0	0.00197711	0.290634	0.0158168	0.0217482	0.0454734	0.00988553	0
D.17	20.0163	1.80386	6.86615	18.967	10.2939	2.60524	8.12417	11.2117	0.707633	3.41871	1.90214	5.52347	0	1.54076	2.25898	0.916294	0.406738	0.465707	0.00302407	0.161788	0	0.0241926	0	0.52014	0	0.0544333	0.4899	0	0	0	0	0	0.00907221	0.120963	0	0	0.00151204	0.0529213	0.0181444	0.00302407	0.101306	0	0.0151204	0.17086	0.0740897	0.0136083	0.0740897	0.0105842	0.00151204
D.18	8.51847	0.724724	19.4725	1.77702	5.70274	13.4218	6.98247	3.19082	1.47321	2.25903	4.28385	5.65862	0.0186697	10.6502	0.952155	6.20513	1.24578	0.0577063	0.00339449	0.0424311	0	0.319082	0	3.756	0.0543119	0	0.475229	0	0	0	0.00678898	0	0.00848623	0.00848623	0	0	0	0.73321	0.0169725	0	0.386972	0	0.0118807	0	0.00339449	0.0339449	0.225734	0.385275	0
D.19	20.6942	1.45119	6.41767	18.3487	6.16361	6.01145	10.444	8.49757	1.41674	0.317223	1.16267	3.37462	0.0028708	2.64975	2.49329	0.732054	2.3397	2.48611	0.0043062	0.0229664	0.544017	0.0660284	0.495213	0.298563	0.0832532	0.0559806	0.132057	0	0	0	0	0.0028708	0.0086124	0.0559806	0	0	0.212439	0.14354	0.0028708	0	0.0129186	0	0.152152	0	0.0545452	0.014354	0.07177	0.057416	0
D.20	17.9374	17.744	6.65721	0.48841	9.95196	6.65399	8.89938	5.59496	2.29859	1.83597	2.30504	6.62658	0.0128953	0	0.569006	0.855927	0.364293	0.628647	0	2.08421	0	0.290145	0	0.00805958	0.0128953	0.456172	0.435217	1.10739	3.84442	0	0.0241787	0	0.037074	0.0128953	0	0	0.00322383	0.0548051	0.301428	0.00644766	0.038686	0	0.0225668	0.0112834	0.0870434	0.0467455	0.0789838	0.037074	0.00322383
[truncated: 113 more columns]

## Sheet: alpha_div
samples	Observed	Shannon	Simpson
D.01	281	4.0075	0.966983
D.02	240	3.8867	0.968134
D.03	566	4.56028	0.975217
D.04	459	4.19502	0.968601
D.05	544	4.37348	0.975704
D.06	352	3.96849	0.961201
D.07	233	4.01624	0.970495
D.08	701	4.92427	0.983186
D.09	541	4.6165	0.980572
D.10	305	3.98046	0.966983
D.11	426	4.13901	0.966638
D.12	468	4.4817	0.976521
D.13	162	3.59543	0.954909
D.14	190	2.98035	0.918446
D.15	506	4.21142	0.957315
D.16	637	4.69455	0.980765
D.17	457	3.99922	0.96296
D.18	426	3.97386	0.961129
D.19	429	4.05062	0.966312
D.20	445	4.34903	0.976192
